# Supplementary material for: The Landscape of Telomere Length and Telomerase in Human Embryos at Blastocyst Stage
Source: Genes (Basel). 2023 May 30;14(6):1200. doi: 10.3390/genes14061200 (PMC10298191; doi:10.3390/genes14061200)
Supplement: Supplementary file 1 [file genes-14-01200-s001.zip]

Archive with 1 entries (1 files):
- genes-2403241-supplementary.pdf
